# Supplementary material for: Feasibility and Pre–Post Changes Associated with a 12-Week Treadmill Walking Training Programme on Walking Performance, Physical Function, Fatigue, and Quality of Life in People with Multiple Sclerosis: A Single-Arm Pilot Study
Source: Healthcare (Basel). 2026 Feb 23;14(4):552. doi: 10.3390/healthcare14040552 (PMC12940560; doi:10.3390/healthcare14040552)
Supplement: Supplementary file 1 [file healthcare-14-00552-s001.zip]

Archive with 1 entries (1 files):
- healthcare-4158977-supplementary.pdf
